# Supplementary material for: High Triglyceride-Glucose Index with Renal Hyperfiltration and Albuminuria in Young Adults: The Korea National Health and Nutrition Examination Survey (KNHANES V, VI, and VIII)
Source: J Clin Med. 2022 Oct 29;11(21):6419. doi: 10.3390/jcm11216419 (PMC9655420; doi:10.3390/jcm11216419)
Supplement: Supplementary file 1 [file jcm-11-06419-s001.zip]

Archive with 1 entries (1 files):
- jcm-1972327-Supplementary.pdf
